# Supplementary material for: Sex difference in parental risk of suicide attempt during and after pregnancy in Sweden
Source: Nat Hum Behav. 2025 Sep 25;10(1):101–10. doi: 10.1038/s41562-025-02311-5 (PMC12846918; doi:10.1038/s41562-025-02311-5)
Supplement: Supplementary file 4 — Supplementary Tables 1–18. [file 41562_2025_2311_MOESM4_ESM.xlsx]

## Sheet: Table of contents
Table S1 Person-years, number of cases and incidence rate among mothers and fathers before, during and after pregnancy
Table S2 Association between calendar year and incidence rate of suicide attempt in each sex and period
Table S3 Association between week and incidence rate of suicide attempt in each sex and period
Table S4 Incidence rate ratio of parental suicide attempt during and after pregnancy by comparing with the corresponding week before pregnancy
Table S5 Incidence rate ratio and incidence rate differences of suicide attempt among mothers by comparing with the corresponding week among fathers
Table S6 Association between calendar year and incidence rate of suicide attempt in each sex and period, stratified by time-varying depressive disorders
Table S7 Association between calendar year and incidence rate of suicide attempt in each sex and period, stratified by history of suicide attempt
Table S8 Association between week and incidence rate of suicide attempt in each sex and period, stratified by time-varying depressive disorders
TableS9 Association between week and incidence rate of suicide attempt in each sex and period, stratified by history of suicide attempt
Table S10 Incidence rate ratio of parental suicide attempt during and after pregnancy when comparing with the corresponding week before pregnancy, by time-varying depressive disorders
Table S11 Incidence rate ratio of parental suicide attempt during and after pregnancy when comparing with the corresponding week before pregnancy, by history of suicide attempt
Table S12 Number and percentage of different suicide methods
Table S13 Incidence rate ratio of suicide attempt among mothers compared to the corresponding week among fathers, by suicidal method
Table S14 Incidence rate ratio of parental suicide attempt during and after pregnancy when compared with average incidence rate before pregnancy
Table S15 Association between week and incidence rate of suicide attetmpt in each sex and period, after excluding week 53 from the analysis
Table S16 Incidence rate ratio of parental suicide attempt during and after pregnancy when compared with the corresponding week before pregnancy, after excluding week 53 from the analysis
TableS17 Incidence rate ratio of suicide attempt among mothers when compared with the corresponding week among fathers in preconception and postpartum period, after excluding week 53
Table S18 Codes to identify suicide attempt and psychiatric disorders

## Sheet: TableS1
Table S1 Person-years, number of cases and incidence rate among mothers and fathers before, during and after pregnancy
Period/Parent	PY	Number of cases	IR
Mothers
Preconception	1,668,679	4.488	2.69
Antepartum	1,585,597	1.173	0.74
Postpartum	2,135,775	1.808	0.85
Fathers
Preconception	1,614,963	3.032	1.88
Antepartum	1,510,911	2.198	1.45
Postpartum	2,033,797	3.108	1.53
IR, incidence rate per 1,000 person-years; PY, person year
This table was performed by collapsing data by period and sex, summing up the person-days, and then converting them to person-years. The total number of person-years in this table was not consistent with that of Table 1 because of rounding of decimals.

## Sheet: TableS2
Table S2 Association between calendar year and incidence rate of suicide attempt in each sex and period
Sex	Period	IRR (95% CI)	P value	Adjusted p value
Before/at 2010
Mothers	Preconception	1.03 (1.02-1.05)	<0.001	<0.001
Mothers	During pregnancy	1.05 (1.02-1.08)	0.002	0.002
Mothers	Postpartum	1.01 (0.99-1.04)	0.330	0.330
Fathers	Preconception	1.04 (1.02-1.06)	<0.001	<0.001
Fathers	During pregnancy	1.06 (1.04-1.08)	<0.001	<0.001
Fathers	Postpartum	1.04 (1.02-1.06)	<0.001	<0.001
After 2010
Mothers	Preconception	0.98 (0.97-1.00)	0.057	0.062
Mothers	During pregnancy	0.94 (0.92-0.97)	<0.001	<0.001
Mothers	Postpartum	0.96 (0.94-0.98)	<0.001	<0.001
Fathers	Preconception	0.96 (0.95-0.98)	<0.001	<0.001
Fathers	During pregnancy	0.96 (0.94-0.98)	<0.001	<0.001
Fathers	Postpartum	0.97 (0.95-0.98)	<0.001	<0.001
CI, confidence interval; IRR, incidence rate ratio
Poisson regresison was used to to examine the association between calendar year and incidence rate of suicide attempt, adjusting for groups of age. P values were adjusted based on the Benjamini & Hochberg method.

## Sheet: TableS3
Table S3 Association between week and incidence rate of suicide attempt in each sex and period
Sex	Period	IRR (95%CI)	P value	Adjusted p value
Mothers	Preconception	0.99 (0.99-0.99)	<0.001	<0.001
Mothers	During pregnancy	0.96 (0.96-0.97)	<0.001	<0.001
Mothers	Postpartum	1.02 (1.01-1.02)	<0.001	<0.001
Fathers	Preconception	0.99 (0.99-0.99)	<0.001	<0.001
Fathers	During pregnancy	0.99 (0.99-1.00)	<0.001	<0.001
Fathers	Postpartum	1.00 (1.00-1.01)	0.002	0.002
CI, confidence interval; IRR, incidence rate ratio
Poisson regresison was used to to examine the association between week and incidence rate of suicide attempt, adjusting for groups of age. P values were adjusted based on the Benjamini & Hochberg method.

## Sheet: TableS4
Table S4 Incidence rate ratio of parental suicide attempt during and after pregnancy by comparing with the corresponding week before pregnancy
Sex	Period	Week	PY	IR	IRR (95%CI)	P value	Adjusted p value
Mothers	Preconception	1	27,824	4.28	Ref.	Ref.	Ref.
Mothers	Preconception	2	27,970	3.86	Ref.	Ref.	Ref.
Mothers	Preconception	3	28,119	3.81	Ref.	Ref.	Ref.
Mothers	Preconception	4	28,267	3.33	Ref.	Ref.	Ref.
Mothers	Preconception	5	28,414	3.06	Ref.	Ref.	Ref.
Mothers	Preconception	6	28,563	3.43	Ref.	Ref.	Ref.
Mothers	Preconception	7	28,713	3.03	Ref.	Ref.	Ref.
Mothers	Preconception	8	28,863	3.50	Ref.	Ref.	Ref.
Mothers	Preconception	9	29,013	3.38	Ref.	Ref.	Ref.
Mothers	Preconception	10	29,165	3.15	Ref.	Ref.	Ref.
Mothers	Preconception	11	29,319	2.52	Ref.	Ref.	Ref.
Mothers	Preconception	12	29,473	2.78	Ref.	Ref.	Ref.
Mothers	Preconception	13	29,625	3.00	Ref.	Ref.	Ref.
Mothers	Preconception	14	29,780	2.55	Ref.	Ref.	Ref.
Mothers	Preconception	15	29,941	3.27	Ref.	Ref.	Ref.
Mothers	Preconception	16	30,101	2.29	Ref.	Ref.	Ref.
Mothers	Preconception	17	30,260	2.91	Ref.	Ref.	Ref.
Mothers	Preconception	18	30,423	2.89	Ref.	Ref.	Ref.
Mothers	Preconception	19	30,586	2.52	Ref.	Ref.	Ref.
Mothers	Preconception	20	30,753	3.02	Ref.	Ref.	Ref.
Mothers	Preconception	21	30,920	2.52	Ref.	Ref.	Ref.
Mothers	Preconception	22	31,089	2.70	Ref.	Ref.	Ref.
Mothers	Preconception	23	31,260	2.94	Ref.	Ref.	Ref.
Mothers	Preconception	24	31,434	2.23	Ref.	Ref.	Ref.
Mothers	Preconception	25	31,608	2.63	Ref.	Ref.	Ref.
Mothers	Preconception	26	31,783	2.89	Ref.	Ref.	Ref.
Mothers	Preconception	27	31,961	2.50	Ref.	Ref.	Ref.
Mothers	Preconception	28	32,142	2.46	Ref.	Ref.	Ref.
Mothers	Preconception	29	32,322	3.22	Ref.	Ref.	Ref.
Mothers	Preconception	30	32,502	2.83	Ref.	Ref.	Ref.
Mothers	Preconception	31	32,680	2.75	Ref.	Ref.	Ref.
Mothers	Preconception	32	32,860	2.47	Ref.	Ref.	Ref.
Mothers	Preconception	33	33,043	2.42	Ref.	Ref.	Ref.
Mothers	Preconception	34	33,225	2.11	Ref.	Ref.	Ref.
Mothers	Preconception	35	33,410	2.99	Ref.	Ref.	Ref.
Mothers	Preconception	36	33,592	2.62	Ref.	Ref.	Ref.
Mothers	Preconception	37	33,773	1.81	Ref.	Ref.	Ref.
Mothers	Preconception	38	33,957	2.36	Ref.	Ref.	Ref.
Mothers	Preconception	39	34,139	2.81	Ref.	Ref.	Ref.
Mothers	Preconception	40	34,321	2.59	Ref.	Ref.	Ref.
Mothers	Preconception	41	34,504	2.72	Ref.	Ref.	Ref.
Mothers	Preconception	42	34,685	2.16	Ref.	Ref.	Ref.
Mothers	Preconception	43	34,867	2.55	Ref.	Ref.	Ref.
Mothers	Preconception	44	35,052	2.42	Ref.	Ref.	Ref.
Mothers	Preconception	45	35,233	2.64	Ref.	Ref.	Ref.
Mothers	Preconception	46	35,417	2.43	Ref.	Ref.	Ref.
Mothers	Preconception	47	35,602	2.08	Ref.	Ref.	Ref.
Mothers	Preconception	48	35,790	2.26	Ref.	Ref.	Ref.
Mothers	Preconception	49	35,983	2.03	Ref.	Ref.	Ref.
Mothers	Preconception	50	36,175	1.74	Ref.	Ref.	Ref.
Mothers	Preconception	51	36,370	1.87	Ref.	Ref.	Ref.
Mothers	Preconception	52	36,568	2.19	Ref.	Ref.	Ref.
Mothers	Preconception	53	5,242	2.48	Ref.	Ref.	Ref.
Mothers	During pregnancy	1	36,962	2.62	0.93 (0.80-1.09)	0.368	0.378
Mothers	During pregnancy	2	37,146	2.23	0.83 (0.72-0.95)	0.006	0.009
Mothers	During pregnancy	3	37,326	1.79	0.73 (0.65-0.83)	<0.001	<0.001
Mothers	During pregnancy	4	37,496	1.95	0.65 (0.58-0.72)	<0.001	<0.001
Mothers	During pregnancy	5	37,659	1.46	0.57 (0.52-0.64)	<0.001	<0.001
Mothers	During pregnancy	6	37,821	0.93	0.51 (0.46-0.56)	<0.001	<0.001
Mothers	During pregnancy	7	37,979	0.74	0.45 (0.41-0.50)	<0.001	<0.001
Mothers	During pregnancy	8	38,135	0.60	0.41 (0.37-0.45)	<0.001	<0.001
Mothers	During pregnancy	9	38,289	0.55	0.37 (0.33-0.41)	<0.001	<0.001
Mothers	During pregnancy	10	38,440	0.62	0.33 (0.30-0.38)	<0.001	<0.001
Mothers	During pregnancy	11	38,592	0.60	0.31 (0.27-0.35)	<0.001	<0.001
Mothers	During pregnancy	12	38,740	0.46	0.29 (0.25-0.32)	<0.001	<0.001
Mothers	During pregnancy	13	38,888	0.59	0.27 (0.24-0.30)	<0.001	<0.001
Mothers	During pregnancy	14	39,033	0.59	0.25 (0.22-0.29)	<0.001	<0.001
Mothers	During pregnancy	15	39,178	0.56	0.24 (0.22-0.28)	<0.001	<0.001
Mothers	During pregnancy	16	39,319	0.58	0.24 (0.21-0.27)	<0.001	<0.001
Mothers	During pregnancy	17	39,456	0.53	0.24 (0.21-0.27)	<0.001	<0.001
Mothers	During pregnancy	18	39,591	0.53	0.24 (0.21-0.27)	<0.001	<0.001
Mothers	During pregnancy	19	39,723	0.73	0.24 (0.22-0.27)	<0.001	<0.001
Mothers	During pregnancy	20	39,852	0.73	0.25 (0.22-0.28)	<0.001	<0.001
Mothers	During pregnancy	21	39,979	0.50	0.25 (0.23-0.28)	<0.001	<0.001
Mothers	During pregnancy	22	40,104	0.52	0.26 (0.23-0.29)	<0.001	<0.001
Mothers	During pregnancy	23	40,225	0.67	0.27 (0.24-0.30)	<0.001	<0.001
Mothers	During pregnancy	24	40,333	0.62	0.28 (0.25-0.32)	<0.001	<0.001
Mothers	During pregnancy	25	40,434	0.64	0.29 (0.26-0.33)	<0.001	<0.001
Mothers	During pregnancy	26	40,528	0.74	0.30 (0.26-0.34)	<0.001	<0.001
Mothers	During pregnancy	27	40,616	0.47	0.31 (0.27-0.35)	<0.001	<0.001
Mothers	During pregnancy	28	40,698	0.49	0.31 (0.28-0.36)	<0.001	<0.001
Mothers	During pregnancy	29	40,771	0.54	0.32 (0.28-0.36)	<0.001	<0.001
Mothers	During pregnancy	30	40,833	0.61	0.32 (0.28-0.36)	<0.001	<0.001
Mothers	During pregnancy	31	40,878	0.42	0.32 (0.29-0.36)	<0.001	<0.001
Mothers	During pregnancy	32	40,911	0.64	0.32 (0.29-0.36)	<0.001	<0.001
Mothers	During pregnancy	33	40,915	0.46	0.32 (0.28-0.36)	<0.001	<0.001
Mothers	During pregnancy	34	40,876	0.56	0.32 (0.28-0.36)	<0.001	<0.001
Mothers	During pregnancy	35	40,755	0.29	0.31 (0.27-0.36)	<0.001	<0.001
Mothers	During pregnancy	36	40,499	0.49	0.31 (0.27-0.36)	<0.001	<0.001
Mothers	During pregnancy	37	39,974	0.55	0.31 (0.26-0.37)	<0.001	<0.001
Mothers	During pregnancy	38	38,737	0.36	0.30 (0.25-0.37)	<0.001	<0.001
Mothers	During pregnancy	39	35,448	0.42	0.30 (0.23-0.37)	<0.001	<0.001
Mothers	During pregnancy	40	27,798	0.54	0.29 (0.22-0.38)	<0.001	<0.001
Mothers	Postpartum	1	41,928	0.31	0.14 (0.11-0.17)	<0.001	<0.001
Mothers	Postpartum	2	41,919	0.31	0.15 (0.12-0.18)	<0.001	<0.001
Mothers	Postpartum	3	41,907	0.48	0.16 (0.13-0.19)	<0.001	<0.001
Mothers	Postpartum	4	41,890	0.43	0.17 (0.15-0.20)	<0.001	<0.001
Mothers	Postpartum	5	41,870	0.45	0.19 (0.16-0.22)	<0.001	<0.001
Mothers	Postpartum	6	41,846	0.48	0.20 (0.17-0.23)	<0.001	<0.001
Mothers	Postpartum	7	41,819	0.60	0.22 (0.19-0.24)	<0.001	<0.001
Mothers	Postpartum	8	41,788	0.48	0.23 (0.21-0.26)	<0.001	<0.001
Mothers	Postpartum	9	41,752	0.69	0.25 (0.22-0.28)	<0.001	<0.001
Mothers	Postpartum	10	41,716	0.46	0.26 (0.24-0.29)	<0.001	<0.001
Mothers	Postpartum	11	41,676	0.65	0.28 (0.26-0.31)	<0.001	<0.001
Mothers	Postpartum	12	41,635	0.58	0.30 (0.27-0.33)	<0.001	<0.001
Mothers	Postpartum	13	41,594	0.70	0.32 (0.29-0.35)	<0.001	<0.001
Mothers	Postpartum	14	41,551	0.75	0.34 (0.31-0.37)	<0.001	<0.001
Mothers	Postpartum	15	41,509	0.87	0.36 (0.32-0.39)	<0.001	<0.001
Mothers	Postpartum	16	41,466	0.89	0.37 (0.34-0.42)	<0.001	<0.001
Mothers	Postpartum	17	41,423	0.72	0.39 (0.35-0.44)	<0.001	<0.001
Mothers	Postpartum	18	41,379	0.94	0.41 (0.37-0.45)	<0.001	<0.001
Mothers	Postpartum	19	41,335	0.90	0.42 (0.38-0.47)	<0.001	<0.001
Mothers	Postpartum	20	41,290	0.82	0.44 (0.39-0.49)	<0.001	<0.001
Mothers	Postpartum	21	41,244	1.19	0.45 (0.41-0.50)	<0.001	<0.001
Mothers	Postpartum	22	41,197	1.00	0.46 (0.42-0.51)	<0.001	<0.001
Mothers	Postpartum	23	41,151	0.83	0.47 (0.43-0.52)	<0.001	<0.001
Mothers	Postpartum	24	41,104	0.73	0.48 (0.43-0.52)	<0.001	<0.001
Mothers	Postpartum	25	41,058	0.83	0.48 (0.44-0.53)	<0.001	<0.001
Mothers	Postpartum	26	41,012	0.88	0.49 (0.45-0.53)	<0.001	<0.001
Mothers	Postpartum	27	40,966	0.85	0.49 (0.45-0.54)	<0.001	<0.001
Mothers	Postpartum	28	40,918	0.83	0.50 (0.46-0.54)	<0.001	<0.001
Mothers	Postpartum	29	40,870	0.78	0.50 (0.46-0.54)	<0.001	<0.001
Mothers	Postpartum	30	40,824	0.86	0.50 (0.46-0.55)	<0.001	<0.001
Mothers	Postpartum	31	40,776	1.08	0.51 (0.46-0.55)	<0.001	<0.001
Mothers	Postpartum	32	40,730	1.03	0.51 (0.47-0.56)	<0.001	<0.001
Mothers	Postpartum	33	40,684	1.11	0.51 (0.47-0.56)	<0.001	<0.001
Mothers	Postpartum	34	40,637	0.96	0.52 (0.47-0.57)	<0.001	<0.001
Mothers	Postpartum	35	40,588	1.21	0.52 (0.48-0.58)	<0.001	<0.001
Mothers	Postpartum	36	40,540	0.84	0.53 (0.48-0.59)	<0.001	<0.001
Mothers	Postpartum	37	40,494	0.89	0.54 (0.49-0.59)	<0.001	<0.001
Mothers	Postpartum	38	40,449	0.89	0.55 (0.50-0.60)	<0.001	<0.001
Mothers	Postpartum	39	40,405	0.89	0.56 (0.51-0.62)	<0.001	<0.001
Mothers	Postpartum	40	40,361	1.21	0.57 (0.52-0.63)	<0.001	<0.001
Mothers	Postpartum	41	40,317	1.09	0.59 (0.54-0.64)	<0.001	<0.001
Mothers	Postpartum	42	40,271	0.84	0.60 (0.55-0.66)	<0.001	<0.001
Mothers	Postpartum	43	40,224	1.17	0.62 (0.56-0.68)	<0.001	<0.001
Mothers	Postpartum	44	40,177	1.34	0.64 (0.57-0.70)	<0.001	<0.001
Mothers	Postpartum	45	40,131	1.17	0.65 (0.58-0.73)	<0.001	<0.001
Mothers	Postpartum	46	40,085	1.27	0.67 (0.59-0.76)	<0.001	<0.001
Mothers	Postpartum	47	40,039	0.92	0.69 (0.60-0.80)	<0.001	<0.001
Mothers	Postpartum	48	39,994	1.00	0.71 (0.61-0.83)	<0.001	<0.001
Mothers	Postpartum	49	39,950	1.38	0.74 (0.62-0.87)	<0.001	<0.001
Mothers	Postpartum	50	39,907	1.03	0.76 (0.63-0.92)	0.004	0.007
Mothers	Postpartum	51	39,866	0.73	0.78 (0.64-0.96)	0.021	0.029
Mothers	Postpartum	52	39,826	0.93	0.81 (0.65-1.01)	0.066	0.081
Mothers	Postpartum	53	/	/	0.84 (0.65-1.07)	0.149	0.173
Fathers	Preconception	1	27,085	2.81	Ref.	Ref.	Ref.
Fathers	Preconception	2	27,223	2.50	Ref.	Ref.	Ref.
Fathers	Preconception	3	27,364	2.52	Ref.	Ref.	Ref.
Fathers	Preconception	4	27,504	2.07	Ref.	Ref.	Ref.
Fathers	Preconception	5	27,642	2.35	Ref.	Ref.	Ref.
Fathers	Preconception	6	27,784	2.12	Ref.	Ref.	Ref.
Fathers	Preconception	7	27,926	1.68	Ref.	Ref.	Ref.
Fathers	Preconception	8	28,067	2.74	Ref.	Ref.	Ref.
Fathers	Preconception	9	28,208	2.06	Ref.	Ref.	Ref.
Fathers	Preconception	10	28,352	1.83	Ref.	Ref.	Ref.
Fathers	Preconception	11	28,496	2.21	Ref.	Ref.	Ref.
Fathers	Preconception	12	28,641	2.23	Ref.	Ref.	Ref.
Fathers	Preconception	13	28,783	1.67	Ref.	Ref.	Ref.
Fathers	Preconception	14	28,928	2.04	Ref.	Ref.	Ref.
Fathers	Preconception	15	29,078	2.61	Ref.	Ref.	Ref.
Fathers	Preconception	16	29,228	1.23	Ref.	Ref.	Ref.
Fathers	Preconception	17	29,377	2.11	Ref.	Ref.	Ref.
Fathers	Preconception	18	29,530	2.37	Ref.	Ref.	Ref.
Fathers	Preconception	19	29,682	2.26	Ref.	Ref.	Ref.
Fathers	Preconception	20	29,837	1.84	Ref.	Ref.	Ref.
Fathers	Preconception	21	29,993	1.90	Ref.	Ref.	Ref.
Fathers	Preconception	22	30,150	1.76	Ref.	Ref.	Ref.
Fathers	Preconception	23	30,309	2.24	Ref.	Ref.	Ref.
Fathers	Preconception	24	30,470	1.77	Ref.	Ref.	Ref.
Fathers	Preconception	25	30,631	1.96	Ref.	Ref.	Ref.
Fathers	Preconception	26	30,795	1.46	Ref.	Ref.	Ref.
Fathers	Preconception	27	30,960	1.97	Ref.	Ref.	Ref.
Fathers	Preconception	28	31,128	1.35	Ref.	Ref.	Ref.
Fathers	Preconception	29	31,294	1.66	Ref.	Ref.	Ref.
Fathers	Preconception	30	31,460	2.26	Ref.	Ref.	Ref.
Fathers	Preconception	31	31,625	1.90	Ref.	Ref.	Ref.
Fathers	Preconception	32	31,791	1.92	Ref.	Ref.	Ref.
Fathers	Preconception	33	31,959	1.63	Ref.	Ref.	Ref.
Fathers	Preconception	34	32,127	1.68	Ref.	Ref.	Ref.
Fathers	Preconception	35	32,295	1.86	Ref.	Ref.	Ref.
Fathers	Preconception	36	32,461	1.69	Ref.	Ref.	Ref.
Fathers	Preconception	37	32,627	1.47	Ref.	Ref.	Ref.
Fathers	Preconception	38	32,793	1.89	Ref.	Ref.	Ref.
Fathers	Preconception	39	32,958	1.94	Ref.	Ref.	Ref.
Fathers	Preconception	40	33,123	2.02	Ref.	Ref.	Ref.
Fathers	Preconception	41	33,288	1.77	Ref.	Ref.	Ref.
Fathers	Preconception	42	33,452	1.40	Ref.	Ref.	Ref.
Fathers	Preconception	43	33,615	1.76	Ref.	Ref.	Ref.
Fathers	Preconception	44	33,779	1.69	Ref.	Ref.	Ref.
Fathers	Preconception	45	33,940	1.53	Ref.	Ref.	Ref.
Fathers	Preconception	46	34,102	2.05	Ref.	Ref.	Ref.
Fathers	Preconception	47	34,265	1.63	Ref.	Ref.	Ref.
Fathers	Preconception	48	34,430	1.68	Ref.	Ref.	Ref.
Fathers	Preconception	49	34,597	1.19	Ref.	Ref.	Ref.
Fathers	Preconception	50	34,763	1.73	Ref.	Ref.	Ref.
Fathers	Preconception	51	34,928	1.35	Ref.	Ref.	Ref.
Fathers	Preconception	52	35,095	1.28	Ref.	Ref.	Ref.
Fathers	Preconception	53	/	/	Ref.	Ref.	Ref.
Fathers	During pregnancy	1	35,265	2.24	1.12 (0.94-1.32)	0.196	0.217
Fathers	During pregnancy	2	35,438	1.92	1.11 (0.95-1.29)	0.180	0.201
Fathers	During pregnancy	3	35,606	1.60	1.10 (0.96-1.26)	0.164	0.187
Fathers	During pregnancy	4	35,765	1.57	1.09 (0.97-1.24)	0.150	0.174
Fathers	During pregnancy	5	35,919	1.59	1.09 (0.97-1.21)	0.141	0.167
Fathers	During pregnancy	6	36,072	1.44	1.08 (0.98-1.20)	0.137	0.164
Fathers	During pregnancy	7	36,221	1.55	1.07 (0.98-1.18)	0.144	0.169
Fathers	During pregnancy	8	36,367	1.32	1.07 (0.97-1.17)	0.161	0.185
Fathers	During pregnancy	9	36,513	1.67	1.06 (0.97-1.16)	0.191	0.212
Fathers	During pregnancy	10	36,655	1.50	1.06 (0.97-1.16)	0.228	0.251
Fathers	During pregnancy	11	36,797	1.33	1.05 (0.96-1.16)	0.268	0.290
Fathers	During pregnancy	12	36,935	1.65	1.05 (0.96-1.16)	0.303	0.322
Fathers	During pregnancy	13	37,073	1.32	1.05 (0.95-1.16)	0.325	0.340
Fathers	During pregnancy	14	37,210	1.50	1.05 (0.95-1.16)	0.330	0.343
Fathers	During pregnancy	15	37,345	1.53	1.05 (0.95-1.16)	0.316	0.334
Fathers	During pregnancy	16	37,477	1.81	1.05 (0.96-1.16)	0.281	0.302
Fathers	During pregnancy	17	37,605	1.78	1.06 (0.97-1.16)	0.231	0.251
Fathers	During pregnancy	18	37,730	1.43	1.06 (0.97-1.16)	0.177	0.199
Fathers	During pregnancy	19	37,853	1.32	1.07 (0.98-1.16)	0.126	0.152
Fathers	During pregnancy	20	37,973	1.40	1.07 (0.99-1.16)	0.088	0.107
Fathers	During pregnancy	21	38,091	1.18	1.08 (1.00-1.17)	0.062	0.077
Fathers	During pregnancy	22	38,206	1.47	1.09 (1.00-1.18)	0.047	0.060
Fathers	During pregnancy	23	38,319	1.54	1.09 (1.00-1.19)	0.039	0.050
Fathers	During pregnancy	24	38,422	1.33	1.10 (1.01-1.20)	0.035	0.045
Fathers	During pregnancy	25	38,517	1.38	1.11 (1.01-1.21)	0.032	0.041
Fathers	During pregnancy	26	38,605	1.68	1.11 (1.01-1.22)	0.029	0.038
Fathers	During pregnancy	27	38,687	1.68	1.11 (1.01-1.22)	0.025	0.034
Fathers	During pregnancy	28	38,763	1.19	1.12 (1.02-1.23)	0.021	0.029
Fathers	During pregnancy	29	38,830	1.42	1.12 (1.02-1.22)	0.018	0.024
Fathers	During pregnancy	30	38,887	1.16	1.12 (1.02-1.22)	0.015	0.021
Fathers	During pregnancy	31	38,929	1.41	1.12 (1.02-1.22)	0.013	0.020
Fathers	During pregnancy	32	38,958	1.33	1.11 (1.02-1.22)	0.016	0.022
Fathers	During pregnancy	33	38,961	1.51	1.11 (1.01-1.22)	0.024	0.032
Fathers	During pregnancy	34	38,923	1.28	1.11 (1.00-1.22)	0.044	0.056
Fathers	During pregnancy	35	38,807	1.31	1.10 (0.99-1.23)	0.085	0.105
Fathers	During pregnancy	36	38,562	1.37	1.10 (0.97-1.25)	0.149	0.173
Fathers	During pregnancy	37	38,063	1.26	1.09 (0.94-1.27)	0.231	0.251
Fathers	During pregnancy	38	36,885	1.41	1.09 (0.92-1.29)	0.320	0.337
Fathers	During pregnancy	39	33,752	1.24	1.08 (0.90-1.31)	0.408	0.416
Fathers	During pregnancy	40	26,468	1.17	1.08 (0.87-1.34)	0.487	0.495
Fathers	Postpartum	1	39,903	0.88	0.69 (0.58-0.81)	<0.001	<0.001
Fathers	Postpartum	2	39,894	1.25	0.71 (0.61-0.82)	<0.001	<0.001
Fathers	Postpartum	3	39,881	1.35	0.73 (0.64-0.84)	<0.001	<0.001
Fathers	Postpartum	4	39,865	1.43	0.76 (0.67-0.86)	<0.001	<0.001
Fathers	Postpartum	5	39,845	1.66	0.78 (0.70-0.88)	<0.001	<0.001
Fathers	Postpartum	6	39,822	1.33	0.81 (0.73-0.90)	<0.001	<0.001
Fathers	Postpartum	7	39,796	1.33	0.83 (0.76-0.92)	<0.001	<0.001
Fathers	Postpartum	8	39,767	1.03	0.86 (0.78-0.94)	<0.001	0.002
Fathers	Postpartum	9	39,734	1.54	0.89 (0.81-0.96)	0.005	0.009
Fathers	Postpartum	10	39,700	1.76	0.91 (0.84-0.99)	0.029	0.038
Fathers	Postpartum	11	39,664	1.36	0.94 (0.86-1.02)	0.123	0.148
Fathers	Postpartum	12	39,626	1.62	0.96 (0.89-1.05)	0.364	0.376
Fathers	Postpartum	13	39,589	1.31	0.99 (0.91-1.07)	0.750	0.754
Fathers	Postpartum	14	39,550	1.74	1.01 (0.92-1.10)	0.837	0.837
Fathers	Postpartum	15	39,511	1.37	1.03 (0.94-1.13)	0.510	0.516
Fathers	Postpartum	16	39,471	1.57	1.05 (0.96-1.15)	0.296	0.316
Fathers	Postpartum	17	39,432	1.62	1.07 (0.97-1.17)	0.169	0.192
Fathers	Postpartum	18	39,391	1.60	1.08 (0.99-1.19)	0.098	0.119
Fathers	Postpartum	19	39,351	1.58	1.10 (1.00-1.20)	0.058	0.073
Fathers	Postpartum	20	39,310	1.65	1.10 (1.01-1.21)	0.036	0.046
Fathers	Postpartum	21	39,267	1.38	1.11 (1.01-1.22)	0.023	0.031
Fathers	Postpartum	22	39,223	2.04	1.12 (1.02-1.22)	0.015	0.021
Fathers	Postpartum	23	39,180	1.71	1.12 (1.03-1.22)	0.011	0.016
Fathers	Postpartum	24	39,137	1.46	1.12 (1.03-1.22)	0.008	0.012
Fathers	Postpartum	25	39,094	1.53	1.12 (1.03-1.21)	0.007	0.011
Fathers	Postpartum	26	39,052	1.43	1.12 (1.03-1.21)	0.007	0.010
Fathers	Postpartum	27	39,010	1.38	1.12 (1.03-1.21)	0.007	0.011
Fathers	Postpartum	28	38,966	1.23	1.11 (1.03-1.21)	0.008	0.013
Fathers	Postpartum	29	38,922	1.59	1.11 (1.03-1.21)	0.010	0.015
Fathers	Postpartum	30	38,879	1.49	1.11 (1.02-1.21)	0.012	0.018
Fathers	Postpartum	31	38,835	1.62	1.11 (1.02-1.21)	0.015	0.021
Fathers	Postpartum	32	38,793	1.47	1.11 (1.02-1.21)	0.015	0.022
Fathers	Postpartum	33	38,750	1.39	1.12 (1.02-1.22)	0.014	0.021
Fathers	Postpartum	34	38,707	1.60	1.12 (1.03-1.22)	0.011	0.017
Fathers	Postpartum	35	38,662	1.27	1.13 (1.03-1.23)	0.007	0.011
Fathers	Postpartum	36	38,618	1.61	1.14 (1.04-1.24)	0.003	0.005
Fathers	Postpartum	37	38,574	1.74	1.15 (1.06-1.26)	0.001	0.002
Fathers	Postpartum	38	38,533	1.87	1.17 (1.08-1.27)	<0.001	<0.001
Fathers	Postpartum	39	38,491	1.74	1.19 (1.10-1.30)	<0.001	<0.001
Fathers	Postpartum	40	38,451	1.53	1.21 (1.12-1.32)	<0.001	<0.001
Fathers	Postpartum	41	38,410	1.67	1.24 (1.14-1.35)	<0.001	<0.001
Fathers	Postpartum	42	38,368	1.36	1.27 (1.16-1.39)	<0.001	<0.001
Fathers	Postpartum	43	38,324	1.57	1.30 (1.18-1.43)	<0.001	<0.001
Fathers	Postpartum	44	38,281	1.54	1.33 (1.20-1.48)	<0.001	<0.001
Fathers	Postpartum	45	38,239	1.60	1.37 (1.21-1.54)	<0.001	<0.001
Fathers	Postpartum	46	38,196	1.68	1.40 (1.23-1.60)	<0.001	<0.001
Fathers	Postpartum	47	38,153	1.70	1.44 (1.25-1.67)	<0.001	<0.001
Fathers	Postpartum	48	38,111	1.97	1.49 (1.26-1.75)	<0.001	<0.001
Fathers	Postpartum	49	38,070	1.65	1.53 (1.27-1.84)	<0.001	<0.001
Fathers	Postpartum	50	38,030	1.37	1.58 (1.29-1.93)	<0.001	<0.001
Fathers	Postpartum	51	37,992	1.61	1.62 (1.30-2.02)	<0.001	<0.001
Fathers	Postpartum	52	37,954	1.69	1.67 (1.31-2.13)	<0.001	<0.001
Fathers	Postpartum	53	5,421	2.03	1.72 (1.33-2.24)	<0.001	<0.001
/ , there is less than 5 events in the corresponding week. We did not present the results due to privacy protection.
IR, incidence rate per 1,000 person-years; RR, incidence rate ratio; PY, person year; Ref, reference.
This table was performed by collapsing data by period and sex, summing up the person-days, and then converting them to person-years. The total number of person-years in this table was not consistent with that of Table 1 because of rounding of decimals. A restricted cubic spline with 4 knots, placed at 5th percentile, 35th percentile, 65th percentile and 95th percentile of distribution of weeks on…

## Sheet: TableS5
Table S5 Incidence rate ratio and incidence rate differences of suicide attempt among mothers by comparing with the corresponding week among fathers
Period	Week	IRR	P value of IRR	Adjusted p value of IRR	IRD	P value of IRD	Adjusted p value of IRD
Preconception	1	1.06 (0.92, 1.21)	0.444	0.697	0.14 (-0.21, 0.49)	0.442	0.694
Preconception	2	1.05 (0.92, 1.19)	0.460	0.714	0.12 (-0.20, 0.44)	0.458	0.711
Preconception	3	1.04 (0.93, 1.17)	0.481	0.739	0.10 (-0.18, 0.39)	0.479	0.737
Preconception	4	1.04 (0.93, 1.15)	0.509	0.754	0.09 (-0.17, 0.34)	0.508	0.755
Preconception	5	1.03 (0.93, 1.14)	0.547	0.768	0.07 (-0.16, 0.30)	0.546	0.767
Preconception	6	1.02 (0.94, 1.12)	0.599	0.802	0.06 (-0.15, 0.26)	0.598	0.801
Preconception	7	1.02 (0.94, 1.11)	0.667	0.862	0.04 (-0.15, 0.23)	0.666	0.861
Preconception	8	1.01 (0.94, 1.09)	0.753	0.901	0.03 (-0.15, 0.20)	0.752	0.901
Preconception	9	1.01 (0.93, 1.08)	0.854	0.938	0.02 (-0.15, 0.18)	0.854	0.938
Preconception	10	1.00 (0.93, 1.08)	0.965	0.979	0.00 (-0.15, 0.16)	0.965	0.979
Preconception	11	1.00 (0.93, 1.07)	0.927	0.960	-0.01 (-0.16, 0.15)	0.927	0.960
Preconception	12	0.99 (0.92, 1.07)	0.829	0.938	-0.02 (-0.17, 0.14)	0.829	0.938
Preconception	13	0.99 (0.91, 1.07)	0.747	0.901	-0.03 (-0.18, 0.13)	0.747	0.901
Preconception	14	0.98 (0.91, 1.06)	0.682	0.865	-0.03 (-0.19, 0.13)	0.682	0.866
Preconception	15	0.98 (0.90, 1.06)	0.631	0.837	-0.04 (-0.20, 0.12)	0.631	0.838
Preconception	16	0.98 (0.90, 1.06)	0.592	0.802	-0.05 (-0.21, 0.12)	0.592	0.801
Preconception	17	0.97 (0.89, 1.06)	0.562	0.774	-0.05 (-0.22, 0.12)	0.563	0.775
Preconception	18	0.97 (0.89, 1.06)	0.540	0.765	-0.05 (-0.22, 0.12)	0.541	0.766
Preconception	19	0.97 (0.89, 1.06)	0.524	0.757	-0.05 (-0.22, 0.11)	0.525	0.759
Preconception	20	0.97 (0.89, 1.06)	0.513	0.754	-0.06 (-0.22, 0.11)	0.514	0.755
Preconception	21	0.97 (0.89, 1.06)	0.508	0.754	-0.06 (-0.22, 0.11)	0.509	0.755
Preconception	22	0.97 (0.89, 1.06)	0.509	0.754	-0.05 (-0.21, 0.11)	0.510	0.755
Preconception	23	0.97 (0.89, 1.06)	0.517	0.754	-0.05 (-0.21, 0.10)	0.517	0.755
Preconception	24	0.97 (0.90, 1.06)	0.532	0.762	-0.05 (-0.20, 0.10)	0.533	0.763
Preconception	25	0.98 (0.90, 1.06)	0.558	0.774	-0.04 (-0.19, 0.10)	0.559	0.775
Preconception	26	0.98 (0.91, 1.06)	0.596	0.802	-0.04 (-0.18, 0.10)	0.596	0.801
Preconception	27	0.98 (0.91, 1.06)	0.646	0.844	-0.03 (-0.17, 0.10)	0.647	0.844
Preconception	28	0.99 (0.92, 1.06)	0.708	0.876	-0.03 (-0.16, 0.11)	0.709	0.877
Preconception	29	0.99 (0.92, 1.07)	0.779	0.917	-0.02 (-0.16, 0.12)	0.779	0.917
Preconception	30	0.99 (0.92, 1.07)	0.852	0.938	-0.01 (-0.15, 0.13)	0.852	0.938
Preconception	31	1.00 (0.92, 1.08)	0.921	0.960	-0.01 (-0.15, 0.14)	0.921	0.960
Preconception	32	1.00 (0.92, 1.09)	0.984	0.984	-0.00 (-0.15, 0.15)	0.984	0.984
Preconception	33	1.00 (0.92, 1.09)	0.963	0.979	0.00 (-0.15, 0.16)	0.962	0.979
Preconception	34	1.00 (0.92, 1.10)	0.919	0.960	0.01 (-0.15, 0.17)	0.919	0.960
Preconception	35	1.01 (0.92, 1.10)	0.885	0.950	0.01 (-0.15, 0.18)	0.885	0.950
Preconception	36	1.01 (0.92, 1.11)	0.861	0.938	0.02 (-0.15, 0.18)	0.861	0.938
Preconception	37	1.01 (0.92, 1.11)	0.846	0.938	0.02 (-0.15, 0.18)	0.846	0.938
Preconception	38	1.01 (0.92, 1.11)	0.840	0.938	0.02 (-0.15, 0.18)	0.840	0.938
Preconception	39	1.01 (0.92, 1.10)	0.844	0.938	0.02 (-0.14, 0.18)	0.844	0.938
Preconception	40	1.01 (0.92, 1.10)	0.857	0.938	0.01 (-0.14, 0.17)	0.857	0.938
Preconception	41	1.01 (0.92, 1.10)	0.881	0.950	0.01 (-0.13, 0.16)	0.881	0.950
Preconception	42	1.00 (0.93, 1.09)	0.918	0.960	0.01 (-0.13, 0.15)	0.918	0.960
Preconception	43	1.00 (0.92, 1.09)	0.966	0.979	0.00 (-0.13, 0.14)	0.966	0.979
Preconception	44	1.00 (0.92, 1.08)	0.976	0.983	-0.00 (-0.14, 0.13)	0.976	0.983
Preconception	45	1.00 (0.92, 1.08)	0.915	0.960	-0.01 (-0.14, 0.13)	0.915	0.960
Preconception	46	0.99 (0.91, 1.08)	0.857	0.938	-0.01 (-0.16, 0.13)	0.857	0.938
Preconception	47	0.99 (0.90, 1.09)	0.807	0.938	-0.02 (-0.17, 0.13)	0.807	0.938
Preconception	48	0.98 (0.88, 1.10)	0.768	0.911	-0.03 (-0.19, 0.14)	0.768	0.912
Preconception	49	0.98 (0.87, 1.10)	0.738	0.898	-0.03 (-0.21, 0.15)	0.738	0.898
Preconception	50	0.98 (0.85, 1.12)	0.716	0.878	-0.04 (-0.24, 0.16)	0.716	0.879
Preconception	51	0.97 (0.84, 1.13)	0.699	0.873	-0.04 (-0.26, 0.17)	0.700	0.874
Preconception	52	0.97 (0.82, 1.14)	0.687	0.865	-0.05 (-0.28, 0.19)	0.688	0.866
Preconception	53	0.96 (0.80, 1.15)	0.678	0.865	-0.05 (-0.31, 0.20)	0.679	0.866
During pregnancy	1	0.96 (0.80, 1.15)	0.647	0.844	-0.07 (-0.39, 0.24)	0.648	0.844
During pregnancy	2	0.85 (0.73, 0.99)	0.043	0.068	-0.27 (-0.53, -0.01)	0.044	0.070
During pregnancy	3	0.75 (0.65, 0.87)	<0.001	<0.001	-0.43 (-0.65, -0.22)	<0.001	<0.001
During pregnancy	4	0.67 (0.59, 0.76)	<0.001	<0.001	-0.57 (-0.75, -0.39)	<0.001	<0.001
During pregnancy	5	0.59 (0.53, 0.66)	<0.001	<0.001	-0.68 (-0.84, -0.53)	<0.001	<0.001
During pregnancy	6	0.53 (0.47, 0.59)	<0.001	<0.001	-0.78 (-0.91, -0.64)	<0.001	<0.001
During pregnancy	7	0.47 (0.42, 0.52)	<0.001	<0.001	-0.85 (-0.98, -0.73)	<0.001	<0.001
During pregnancy	8	0.42 (0.38, 0.47)	<0.001	<0.001	-0.91 (-1.03, -0.79)	<0.001	<0.001
During pregnancy	9	0.38 (0.34, 0.43)	<0.001	<0.001	-0.96 (-1.08, -0.84)	<0.001	<0.001
During pregnancy	10	0.35 (0.30, 0.39)	<0.001	<0.001	-1.00 (-1.12, -0.88)	<0.001	<0.001
During pregnancy	11	0.32 (0.28, 0.36)	<0.001	<0.001	-1.03 (-1.15, -0.90)	<0.001	<0.001
During pregnancy	12	0.29 (0.26, 0.34)	<0.001	<0.001	-1.05 (-1.17, -0.92)	<0.001	<0.001
During pregnancy	13	0.28 (0.24, 0.32)	<0.001	<0.001	-1.06 (-1.19, -0.94)	<0.001	<0.001
During pregnancy	14	0.26 (0.23, 0.30)	<0.001	<0.001	-1.07 (-1.20, -0.95)	<0.001	<0.001
During pregnancy	15	0.25 (0.22, 0.29)	<0.001	<0.001	-1.08 (-1.21, -0.96)	<0.001	<0.001
During pregnancy	16	0.24 (0.21, 0.28)	<0.001	<0.001	-1.09 (-1.21, -0.97)	<0.001	<0.001
During pregnancy	17	0.24 (0.21, 0.28)	<0.001	<0.001	-1.09 (-1.21, -0.98)	<0.001	<0.001
During pregnancy	18	0.24 (0.21, 0.28)	<0.001	<0.001	-1.09 (-1.20, -0.98)	<0.001	<0.001
During pregnancy	19	0.24 (0.22, 0.28)	<0.001	<0.001	-1.09 (-1.20, -0.99)	<0.001	<0.001
During pregnancy	20	0.25 (0.22, 0.28)	<0.001	<0.001	-1.09 (-1.19, -0.99)	<0.001	<0.001
During pregnancy	21	0.25 (0.23, 0.29)	<0.001	<0.001	-1.09 (-1.19, -0.98)	<0.001	<0.001
During pregnancy	22	0.26 (0.23, 0.30)	<0.001	<0.001	-1.08 (-1.18, -0.97)	<0.001	<0.001
During pregnancy	23	0.27 (0.24, 0.31)	<0.001	<0.001	-1.07 (-1.18, -0.96)	<0.001	<0.001
During pregnancy	24	0.28 (0.24, 0.32)	<0.001	<0.001	-1.06 (-1.18, -0.94)	<0.001	<0.001
During pregnancy	25	0.29 (0.25, 0.33)	<0.001	<0.001	-1.05 (-1.17, -0.93)	<0.001	<0.001
During pregnancy	26	0.29 (0.25, 0.34)	<0.001	<0.001	-1.04 (-1.16, -0.91)	<0.001	<0.001
During pregnancy	27	0.30 (0.26, 0.35)	<0.001	<0.001	-1.02 (-1.15, -0.89)	<0.001	<0.001
During pregnancy	28	0.31 (0.26, 0.35)	<0.001	<0.001	-1.01 (-1.14, -0.88)	<0.001	<0.001
During pregnancy	29	0.31 (0.27, 0.36)	<0.001	<0.001	-0.99 (-1.12, -0.87)	<0.001	<0.001
During pregnancy	30	0.31 (0.27, 0.36)	<0.001	<0.001	-0.98 (-1.10, -0.86)	<0.001	<0.001
During pregnancy	31	0.31 (0.27, 0.36)	<0.001	<0.001	-0.96 (-1.08, -0.85)	<0.001	<0.001
During pregnancy	32	0.31 (0.27, 0.35)	<0.001	<0.001	-0.95 (-1.05, -0.84)	<0.001	<0.001
During pregnancy	33	0.31 (0.27, 0.35)	<0.001	<0.001	-0.93 (-1.04, -0.83)	<0.001	<0.001
During pregnancy	34	0.30 (0.27, 0.35)	<0.001	<0.001	-0.92 (-1.02, -0.81)	<0.001	<0.001
During pregnancy	35	0.30 (0.26, 0.35)	<0.001	<0.001	-0.90 (-1.01, -0.79)	<0.001	<0.001
During pregnancy	36	0.29 (0.25, 0.35)	<0.001	<0.001	-0.88 (-1.00, -0.77)	<0.001	<0.001
During pregnancy	37	0.29 (0.24, 0.35)	<0.001	<0.001	-0.87 (-1.00, -0.74)	<0.001	<0.001
During pregnancy	38	0.28 (0.23, 0.35)	<0.001	<0.001	-0.85 (-1.00, -0.71)	<0.001	<0.001
During pregnancy	39	0.28 (0.22, 0.35)	<0.001	<0.001	-0.83 (-0.99, -0.67)	<0.001	<0.001
During pregnancy	40	0.27 (0.21, 0.36)	<0.001	<0.001	-0.81 (-0.99, -0.64)	<0.001	<0.001
Postpartum	1	0.22 (0.18, 0.28)	<0.001	<0.001	-0.96 (-1.12, -0.80)	<0.001	<0.001
Postpartum	2	0.23 (0.19, 0.29)	<0.001	<0.001	-0.97 (-1.12, -0.82)	<0.001	<0.001
Postpartum	3	0.24 (0.20, 0.29)	<0.001	<0.001	-0.98 (-1.12, -0.84)	<0.001	<0.001
Postpartum	4	0.25 (0.21, 0.30)	<0.001	<0.001	-0.98 (-1.11, -0.85)	<0.001	<0.001
Postpartum	5	0.26 (0.22, 0.30)	<0.001	<0.001	-0.99 (-1.11, -0.87)	<0.001	<0.001
Postpartum	6	0.27 (0.23, 0.31)	<0.001	<0.001	-0.99 (-1.11, -0.88)	<0.001	<0.001
Postpartum	7	0.27 (0.24, 0.31)	<0.001	<0.001	-1.00 (-1.10, -0.89)	<0.001	<0.001
Postpartum	8	0.28 (0.25, 0.32)	<0.001	<0.001	-1.00 (-1.10, -0.90)	<0.001	<0.001
Postpartum	9	0.29 (0.26, 0.33)	<0.001	<0.001	-1.00 (-1.10, -0.91)	<0.001	<0.001
Postpartum	10	0.30 (0.27, 0.34)	<0.001	<0.001	-1.01 (-1.10, -0.91)	<0.001	<0.001
Postpartum	11	0.31 (0.28, 0.35)	<0.001	<0.001	-1.01 (-1.10, -0.91)	<0.001	<0.001
Postpartum	12	0.32 (0.29, 0.36)	<0.001	<0.001	-1.00 (-1.10, -0.91)	<0.001	<0.001
Postpartum	13	0.33 (0.30, 0.37)	<0.001	<0.001	-1.00 (-1.10, -0.90)	<0.001	<0.001
Postpartum	14	0.34 (0.31, 0.38)	<0.001	<0.001	-1.00 (-1.10, -0.89)	<0.001	<0.001
Postpartum	15	0.35 (0.32, 0.40)	<0.001	<0.001	-0.99 (-1.10, -0.88)	<0.001	<0.001
Postpartum	16	0.36 (0.33, 0.41)	<0.001	<0.001	-0.99 (-1.10, -0.87)	<0.001	<0.001
Postpartum	17	0.37 (0.33, 0.42)	<0.001	<0.001	-0.98 (-1.10, -0.86)	<0.001	<0.001
Postpartum	18	0.38 (0.34, 0.43)	<0.001	<0.001	-0.97 (-1.09, -0.85)	<0.001	<0.001
Postpartum	19	0.39 (0.35, 0.44)	<0.001	<0.001	-0.96 (-1.08, -0.84)	<0.001	<0.001
Postpartum	20	0.40 (0.36, 0.45)	<0.001	<0.001	-0.95 (-1.07, -0.83)	<0.001	<0.001
Postpartum	21	0.41 (0.37, 0.46)	<0.001	<0.001	-0.94 (-1.05, -0.82)	<0.001	<0.001
Postpartum	22	0.42 (0.38, 0.47)	<0.001	<0.001	-0.92 (-1.04, -0.81)	<0.001	<0.001
Postpartum	23	0.43 (0.39, 0.47)	<0.001	<0.001	-0.91 (-1.02, -0.80)	<0.001	<0.001
Postpartum	24	0.43 (0.39, 0.48)	<0.001	<0.001	-0.90 (-1.00, -0.79)	<0.001	<0.001
Postpartum	25	0.44 (0.40, 0.48)	<0.001	<0.001	-0.88 (-0.99, -0.78)	<0.001	<0.001
Postpartum	26	0.45 (0.41, 0.49)	<0.001	<0.001	-0.87 (-0.97, -0.77)	<0.001	<0.001
Postpartum	27	0.45 (0.41, 0.50)	<0.001	<0.001	-0.86 (-0.96, -0.76)	<0.001	<0.001
Postpartum	28	0.46 (0.42, 0.50)	<0.001	<0.001	-0.85 (-0.95, -0.75)	<0.001	<0.001
Postpartum	29	0.46 (0.42, 0.51)	<0.001	<0.001	-0.84 (-0.94, -0.73)	<0.001	<0.001
Postpartum	30	0.47 (0.42, 0.51)	<0.001	<0.001	-0.83 (-0.93, -0.72)	<0.001	<0.001
Postpartum	31	0.47 (0.43, 0.52)	<0.001	<0.001	-0.82 (-0.93, -0.71)	<0.001	<0.001
Postpartum	32	0.47 (0.43, 0.52)	<0.001	<0.001	-0.81 (-0.92, -0.70)	<0.001	<0.001
Postpartum	33	0.48 (0.43, 0.53)	<0.001	<0.001	-0.80 (-0.92, -0.69)	<0.001	<0.001
Postpartum	34	0.48 (0.43, 0.53)	<0.001	<0.001	-0.80 (-0.92, -0.68)	<0.001	<0.001
Postpartum	35	0.48 (0.43, 0.53)	<0.001	<0.001	-0.80 (-0.92, -0.68)	<0.001	<0.001
Postpartum	36	0.48 (0.43, 0.54)	<0.001	<0.001	-0.80 (-0.92, -0.67)	<0.001	<0.001
Postpartum	37	0.48 (0.43, 0.54)	<0.001	<0.001	-0.80 (-0.92, -0.68)	<0.001	<0.001
Postpartum	38	0.48 (0.43, 0.54)	<0.001	<0.001	-0.80 (-0.92, -0.68)	<0.001	<0.001
Postpartum	39	0.48 (0.43, 0.53)	<0.001	<0.001	-0.80 (-0.92, -0.69)	<0.001	<0.001
Postpartum	40	0.48 (0.43, 0.53)	<0.001	<0.001	-0.81 (-0.92, -0.69)	<0.001	<0.001
Postpartum	41	0.48 (0.44, 0.53)	<0.001	<0.001	-0.81 (-0.92, -0.70)	<0.001	<0.001
Postpartum	42	0.48 (0.43, 0.52)	<0.001	<0.001	-0.82 (-0.93, -0.71)	<0.001	<0.001
Postpartum	43	0.48 (0.43, 0.52)	<0.001	<0.001	-0.83 (-0.93, -0.72)	<0.001	<0.001
Postpartum	44	0.47 (0.43, 0.52)	<0.001	<0.001	-0.84 (-0.94, -0.73)	<0.001	<0.001
Postpartum	45	0.47 (0.43, 0.52)	<0.001	<0.001	-0.85 (-0.96, -0.74)	<0.001	<0.001
Postpartum	46	0.47 (0.42, 0.52)	<0.001	<0.001	-0.86 (-0.98, -0.74)	<0.001	<0.001
Postpartum	47	0.47 (0.42, 0.52)	<0.001	<0.001	-0.87 (-1.00, -0.74)	<0.001	<0.001
Postpartum	48	0.46 (0.41, 0.52)	<0.001	<0.001	-0.88 (-1.03, -0.74)	<0.001	<0.001
Postpartum	49	0.46 (0.40, 0.53)	<0.001	<0.001	-0.90 (-1.06, -0.74)	<0.001	<0.001
Postpartum	50	0.46 (0.40, 0.53)	<0.001	<0.001	-0.91 (-1.09, -0.73)	<0.001	<0.001
Postpartum	51	0.46 (0.39, 0.54)	<0.001	<0.001	-0.92 (-1.12, -0.73)	<0.001	<0.001
Postpartum	52	0.45 (0.38, 0.54)	<0.001	<0.001	-0.94 (-1.16, -0.72)	<0.001	<0.001
Postpartum	53	0.45 (0.37, 0.55)	<0.001	<0.001	-0.95 (-1.19, -0.71)	<0.001	<0.001
IRD, Incidence rate difference per 1000 person years; IRR, incidence rate ratio.
A restricted cubic spline with 4 knots, placed at 5th percentile, 35th percentile, 65th percentile and 95th percentile of distribution of weeks, was used to estimate the IRR and IRD. IRR and IRD were adjusted for country of birth, age, calendar year, education level, civil status, category of income, primiparity, history of psychiatric disorders, history of suicide attempt and season, all derived…

## Sheet: TableS6
Table S6 Association between calendar year and incidence rate of suicide attempt in each sex and period, stratified by time-varying depressive disorders
Group	Sex	Period	IRR (95% CI)	P value	Adjusted p value
Without depressive disorders	Mothers	Preconception	0.95 (0.94-0.96)	<0.001	<0.001
Without depressive disorders	Mothers	During pregnancy	0.98 (0.96-0.99)	<0.001	<0.001
Without depressive disorders	Mothers	Postpartum	0.95 (0.94-0.96)	<0.001	<0.001
Without depressive disorders	Fathers	Preconception	0.98 (0.97-0.99)	<0.001	<0.001
Without depressive disorders	Fathers	During pregnancy	0.97 (0.97-0.98)	<0.001	<0.001
Without depressive disorders	Fathers	Postpartum	0.97 (0.96-0.98)	<0.001	<0.001
With depressive disorders	Mothers	Preconception	0.92 (0.91-0.93)	<0.001	<0.001
With depressive disorders	Mothers	During pregnancy	0.92 (0.91-0.94)	<0.001	<0.001
With depressive disorders	Mothers	Postpartum	0.91 (0.90-0.92)	<0.001	<0.001
With depressive disorders	Fathers	Preconception	0.94 (0.93-0.95)	<0.001	<0.001
With depressive disorders	Fathers	During pregnancy	0.94 (0.92-0.96)	<0.001	<0.001
With depressive disorders	Fathers	Postpartum	0.94 (0.93-0.96)	<0.001	<0.001
CI, confidence interval; IRR, incidence rate ratio
Poisson regresison was used to examine the association between calendar year and incidence rate of suicide attempt, adjusting for groups of age. P values were adjusted based on the Benjamini & Hochberg method.

## Sheet: TableS7
Table S7 Association between calendar year and incidence rate of suicide attempt in each sex and period, stratified by history of suicide attempt
Group	Sex	Period	IRR (95% CI)	P value	Adjusted p value
Wihtout history of suicide attempt	Mothers	Preconception	0.98 (0.98-0.99)	<0.001	<0.001
Wihtout history of suicide attempt	Mothers	During pregnancy	0.99 (0.98-1.00)	0.200	0.218
Wihtout history of suicide attempt	Mothers	Postpartum	0.98 (0.97-0.99)	<0.001	<0.001
Wihtout history of suicide attempt	Fathers	Preconception	1.00 (0.99-1.01)	0.736	0.736
Wihtout history of suicide attempt	Fathers	During pregnancy	0.99 (0.98-1.00)	0.012	0.016
Wihtout history of suicide attempt	Fathers	Postpartum	0.99 (0.98-1.00)	<0.001	0.001
With history of suicide attempt	Mothers	Preconception	0.98 (0.97-0.99)	<0.001	<0.001
With history of suicide attempt	Mothers	During pregnancy	0.98 (0.96-1.00)	0.016	0.019
With history of suicide attempt	Mothers	Postpartum	0.97 (0.95-0.98)	<0.001	<0.001
With history of suicide attempt	Fathers	Preconception	0.93 (0.92-0.95)	<0.001	<0.001
With history of suicide attempt	Fathers	During pregnancy	0.94 (0.93-0.95)	<0.001	<0.001
With history of suicide attempt	Fathers	Postpartum	0.95 (0.94-0.96)	<0.001	<0.001
CI, confidence interval; IRR, incidence rate ratio
Poisson regresison was used to examine the association between calendar year and incidence rate of suicide attempt, adjusting for groups of age. P values were adjusted based on the Benjamini & Hochberg method.

## Sheet: TableS8
Table S8 Association between week and incidence rate of suicide attempt in each sex and period, stratified by time-varying depressive disorders
Group	Sex	Period	IRR (95% CI)	P value	Adjusted p value
Without depressive disorders	Mothers	Preconception	0.99 (0.99-1.00)	<0.001	<0.001
Without depressive disorders	Mothers	During pregnancy	0.98 (0.97-0.99)	<0.001	<0.001
Without depressive disorders	Mothers	Postpartum	1.02 (1.01-1.02)	<0.001	<0.001
Without depressive disorders	Fathers	Preconception	0.99 (0.99-1.00)	<0.001	<0.001
Without depressive disorders	Fathers	During pregnancy	0.99 (0.99-1.00)	<0.001	<0.001
Without depressive disorders	Fathers	Postpartum	1.00 (1.00-1.01)	0.121	0.121
With depressive disorders	Mothers	Preconception	0.99 (0.98-0.99)	<0.001	<0.001
With depressive disorders	Mothers	During pregnancy	0.93 (0.93-0.94)	<0.001	<0.001
With depressive disorders	Mothers	Postpartum	1.01 (1.01-1.02)	<0.001	<0.001
With depressive disorders	Fathers	Preconception	0.99 (0.98-0.99)	<0.001	<0.001
With depressive disorders	Fathers	During pregnancy	0.99 (0.98-1.00)	0.004	0.004
With depressive disorders	Fathers	Postpartum	1.00 (1.00-1.01)	0.044	0.048
CI, confidence interval; IRR, incidence rate ratio
Poisson regresison was used to examine the association between week and incidence rate of suicide attempt, adjusting for groups of age and calendar year. P values were adjusted based on the Benjamini & Hochberg method.

## Sheet: TableS9
TableS9 Association between week and incidence rate of suicide attempt in each sex and period, stratified by history of suicide attempt
Group	Period	Sex	IRR (95% CI)	P value	Adjusted p value
Without history of suicide attempt	Preconception	Mothers	1.00 (0.99-1.00)	<0.001	<0.001
Without history of suicide attempt	Preconception	Fathers	0.99 (0.99-1.00)	<0.001	<0.001
Without history of suicide attempt	During pregnancy	Mothers	0.98 (0.97-0.98)	<0.001	<0.001
Without history of suicide attempt	During pregnancy	Fathers	0.99 (0.99-1.00)	0.006	0.006
Without history of suicide attempt	Postpartum	Mothers	1.02 (1.01-1.02)	<0.001	<0.001
Without history of suicide attempt	Postpartum	Fathers	1.01 (1.00-1.01)	<0.001	<0.001
With history of suicide attempt	Preconception	Mothers	0.98 (0.98-0.99)	<0.001	<0.001
With history of suicide attempt	Preconception	Fathers	0.98 (0.98-0.99)	<0.001	<0.001
With history of suicide attempt	During pregnancy	Mothers	0.92 (0.91-0.93)	<0.001	<0.001
With history of suicide attempt	During pregnancy	Fathers	0.98 (0.98-0.99)	<0.001	<0.001
With history of suicide attempt	Postpartum	Mothers	1.01 (1.00-1.02)	<0.001	<0.001
With history of suicide attempt	Postpartum	Fathers	1.00 (0.99-1.00)	0.052	0.052
CI, confidence interval; IRR, incidence rate ratio
Poisson regresison was used to examine the association between week and incidence rate of suicide attempt, adjusting for groups of age and calendar year. P values were adjusted based on the Benjamini & Hochberg method.

[truncated: 9 more sheets: TableS10, TableS11, TableS12, TableS13, TableS14, TableS15, TableS16, TableS17, TableS18]
